# Supplementary material for: Does the Digital Economy Promote Dietary Diversity Among Chinese Residents?
Source: Foods. 2025 Nov 13;14(22):3873. doi: 10.3390/foods14223873 (PMC12650907; doi:10.3390/foods14223873)
Supplement: Supplementary file 1 [file foods-14-03873-s001.zip]

Archive with 1 entries (1 files):
- foods-3941090-supplementary.pdf
